# Supplementary material for: The FLIP-FIGNL1 complex regulates the dissociation of RAD51/DMC1 in homologous recombination and replication fork restart
Source: Nucleic Acids Res. 2023 Jul 13;51(16):8606–22. doi: 10.1093/nar/gkad596 (PMC10484675; doi:10.1093/nar/gkad596)
Supplement: gkad596_Supplemental_Files [file gkad596_supplemental_files.zip]

Archive with 2 entries (2 files):
- FLIP_4_Sup.pdf
- Supplementary Movie 1_MD.mp4
